# Supplementary material for: Lipid-Based Nanocarriers for Neurological Disorders: A Review of the State-of-the-Art and Therapeutic Success to Date
Source: Pharmaceutics. 2022 Apr 11;14(4):836. doi: 10.3390/pharmaceutics14040836 (PMC9031624; doi:10.3390/pharmaceutics14040836)
Supplement: Supplementary file 1 [file pharmaceutics-14-00836-s001.zip]

Archive with 1 entries (1 files):
- pharmaceutics-1631478-supplementary.pdf
